# Supplementary material for: Natural History of Stargardt Disease: The Longest Follow-Up Cohort Study
Source: Genes (Basel). 2023 Jul 2;14(7):1394. doi: 10.3390/genes14071394 (PMC10379489; doi:10.3390/genes14071394)
Supplement: Supplementary file 1 [file genes-14-01394-s001.zip]

Archive with 4 entries (3 files):
- genes-2473122-supplementary/
- genes-2473122-supplementary/Supplementary Figure S1.pdf
- genes-2473122-supplementary/Supplementary Figure S2.pdf
- genes-2473122-supplementary/Supplementary Table S1.pdf
